# Supplementary material for: Applying Unique Molecular Indices with an Extensive All-in-One Forensic SNP Panel for Improved Genotype Accuracy and Sensitivity
Source: Genes (Basel). 2023 Mar 29;14(4):818. doi: 10.3390/genes14040818 (PMC10137749; doi:10.3390/genes14040818)
Supplement: Supplementary file 1 [file genes-14-00818-s001.zip]

Archive with 1 entries (1 files):
- Supplementary material_proofreading.xlsx
