# Supplementary material for: Applying Unique Molecular Indices with an Extensive All-in-One Forensic SNP Panel for Improved Genotype Accuracy and Sensitivity
Source: Genes (Basel). 2023 Mar 29;14(4):818. doi: 10.3390/genes14040818 (PMC10137749; doi:10.3390/genes14040818)
Supplement: Supplementary file 1 [file genes-14-00818-s001.zip › Supplementary material_proofreading.xlsx]

## Sheet: Figure S1. Primer distance
Figure S1. The distance in base pairs from the SNP position to the closest primer is shown as a histogram plot. The median distance was 62 bp.

## Sheet: Figure S2. IGV analysis
Figure S2A. Multiple A nucelotides are present close to the SNP. This could complicate the interpretation and result in erroneous genotype calling.														Figure S2B. Multiple C nucelotides are present close to the SNP. This could complicate the interpretation and result in erroneous genotype calling.
Figure S2C. Multiple T nucelotides are present close to the SNP. This could complicate the interpretation and result in erroneous genotype calling.														Figure S2D. Multiple A nucelotides are present close to the SNP. This could complicate the interpretation and result in erroneous genotype calling.
Figure S2E. Multiple A nucelotides are present close to the SNP. This could complicate the interpretation and result in erroneous genotype calling.														Figure S2F. Multiple A nucelotides are present close to the SNP. This could complicate the interpretation and result in erroneous genotype calling.
Figure S2G. A SNP is present in the primer region which could result in insufficent primer binding. The primer could therefore, theoretically, only bind to one of the alleles. This could negatively affect the detection of the relevant SNP marker.														Figure S2H. Multiple T nucelotides are present close to the SNP. This could complicate the interpretation and result in erroneous genotype calling.
Figure S2I. We observed imbalances in all five reference control samples for this marker. The published genotype for NA12877 is CC, however, the published BAM file shows that some T nucleotides are present.														Figure S2J. The white reads represent reads with multiple alignments, which means that the sequence are maped to multiple places. This explains the observation of two alleles (AG) instead of the expected homozygote (GG).

## Sheet: Figure S3. Adj. threshold calls
Figure S3. The call rate for different amounts of input DNA is illustrated and the text above each bar represents the number of called SNPs (max 5497). The ARF threshold for homozygotes is ≥0.90 and for heterozygotes ≤0.85

## Sheet: Figure S4. Adj. threshold conc.
Figure S4. The genotype accuracy for the samples in the dilution series is illustrated as a bar plot. The concordance is presented in green and in text. The discordant SNPs are divided into allele drop-ins (red) and allele drop-outs (blue). The ARF threshold for homozygotes is ≥0.90 and for heterozygotes ≤0.85

## Sheet: Figure S5. Mixture ARF
Figure S5. Density plots of the ARF distribution in two different DNA mixture ratios. A) displays two 1:50 mixture samples (red and green) together with a single source sample (blue). B) shows the two 1:100 mixture samples (purple and magenta) together with a single source sample (yellow). The ARF distibutions for both mixtures overlap the distribution of the single source sample and these mixtur…

## Sheet: Figure S6. Heterozygosity rate
Figure S6. The heterozygosity rate for different samples are illustrated. Two single source samples are shown in blue and the expected proportion of heterozygotes of a mixture of the two single source samples are displayed in red. The green bars represents the heterozygosity rate for the eight mixture samples. The 1:1 and 1:10 mixtures displays a distinct increase in heterozygosity rate, as expec…

## Sheet: Figure S7. Call rate degraded
Figure S7. The call rate for eight skeletal bone samples (B1-B8) and four tissue samples (T1-T4) are illustrated as a bar plot. In addition, the number of called SNPs (max 5497) is shown in text above each bar respectively.

## Sheet: Figure S8. Bioanalyzer
Figure S8. Bioanalyzer figures of three DNA libraries are shown. A) represents a high quality reference sample with 20 ng of DNA as input (2800M). A majority of the DNA library fragments are between 300-600 base pairs. A small peak at 200bp is shown, representing unwanted PCR products. B) displays a sample with 1 ng of DNA as input. The expected library fragments between 300-600 bp is observed, h…

## Sheet: Table S1. Predictions
Table S1A. Phenotype predictions from HIrisPlex-S based on the observed phenotype informative SNPs are shown together with self-reported eye-, hair- and skin color. The higest predicition for each category is highlighted in bold.
	Phenotype
	Called piSNPs (max 41)	Eye color predictions			Self-reported eye color	Hair color predictions				Hair shade predictions		Self reported hair color	Skin color predictions					Self reported skin color
		Blue	Intermediate	Brown		Blond	Brown	Red	Black	Light hair	Dark hair		Very pale	Pale	Intermediate	Dark	Dark to black
Sample PA1	41	0.934	0.057	0.009	Intermediate	0.113	0.773	0.002	0.113	0.497	0.503	Brown	0.083	0.743	0.173	0	0	Pale
Sample PA2	41	0.045	0.111	0.844	Brown	0.02	0.622	0	0.358	0.042	0.958	Dark brown to black	0.015	0.118	0.8	0.066	0.001	Intermediate
Table S1B. Biogeographical ancestry predictons from FamLink2 based on the observed ancestry informative SNPs are shown togehter with self-reported ancestry, which was defined as country of origin of the tested individuals grandparents.
	Ancestry
	Called aiSNPs (max 255)	Ancestry predition Bayes	Posterior probability Bayes	Self reported ancestry (Country of origin of grandparents)
Sample PA1	255	Europe	1	Sweden (Europe)
Sample PA2	255	Middle East	0.990243	Syria (Middle East)

## Sheet: Table S2. Run metrics
Table S2. In total, 15 sequencing runs were performed. The total DNA input amount and average coverage for each sample are shown. Additionally, FASTQ file sizes for both read 1 (R1) and read 2 (R2) and the total file size for all samples (including the undetermined reads) and the numer of samples pooled for each sequencing are presented. Furthermore, the sequencing quality metrics (cluster densit…
Sample	Sequncing run number	DNA input amount (ng)	FASTQ file size R1 (kB)	FASTQ file size R2 (kB)	Total FASTQ file size R1+R2 (kB)	Average Coverage UMI	Number of samples pooled for sequencing	Cluster density K/mm2	Cluster passing filter %	≥Q30 %
2800M-1	1	20	553762	583613	1137375	498.14	5	1303	90.9	92.7
2800M-2		20	409070	437237	846307	431.35
NA21877-1		20	592156	628565	1220721	477.64
NA21877-2		20	553713	576050	1129763	509.1
NA12878		20	650769	675505	1326274	704.34
Undetermined			255425	187521	442946
NA12877-10ng	2	10	146857	160267	307124	181.31	8	1110	80.7	77.6
NA12877-1ng		1	101964	111856	213820	72.21
NA12877-500pg		0.5	105863	115025	220888	52.83
NA12877-250pg		0.25	63007	69184	132191	27.84
NA12877-125pg		0.125	36222	39769	75991	18.1
NA12877-60pg		0.06	30782	33918	64700	11.99
NA12877-30pg		0.03	9848	10826	20674	4.5
NA12877-15pg		0.015	5603	6282	11885	2.16
Undetermined			1464095	626968	2091063
60pg-Clean-up_6	3	0.06	231129	234363	465492	13.29	1	178	95.6	87.8
Undetermined			200837	84779	285616
B3	4	1	504340	541314	1045654	102.3	3	964	61.7	69.1
B1		1	539956	580586	1120542	101.85
B7		1	544185	586503	1130688	132.8
Undetermined			204288	180416	384704
B5	5	1	453186	548825	1002011	97.02	3	972	90.1	86.1
B4		1	818603	932758	1751361	152.94
B2		1	859669	985611	1845280	119.34
Undetermined			222219	165440	387659
B6	6	1	1169112	1025496	2194608	217.62	3	824	96.7	86.7
T1		1	364554	322014	686568	32.64
T4		1	451680	396733	848413	46.57
Undetermined			229176	152963	382139
F1M	7	1	47695	56202	103897	20.72	5	817	96.9	95.1
F1F		1	373184	424091	797275	67.52
F1C1		1	386195	415513	801708	46.95
F1C2		1	385964	432205	818169	51.67
F1C3		1	415920	462949	878869	86.04
Undetermined			163223	117287	280510
F2M	8	1	303195	349516	652711	54.06	5	855	96.2	95.1
F2F		1	363213	401452	764665	49.53
F2C1		1	363665	420569	784234	57.83
F2C2		1	332967	372697	705664	67.12
F2C3		1	393964	448137	842101	69.96
Undetermined			150999	118626	269625
Untreated sample 1 ng	9	1	677213	763299	1440512	54.08	3	722	97.4	95.7
Soil sample 1ng		1	398219	493664	891883	31.45
Snuff sample 1ng		1	660566	755065	1415631	37.94
Undetermined			186875	116146	303021
B8	10	1	214319	288980	503299	168.63	3	1287	93.0	91.4
T2		1	404324	448638	852962	62.38
T3		1	161198	182008	343206	47.82
Undetermined			1320014	610245	1930259
Mix 1-1-A	11	10	521902	596634	1118536	300.95	4	1038	91.7	90.5
Mix 1-1-B		10	616125	709973	1326098	508.36
Mix 1-10-A		10	676147	786138	1462285	620.15
Mix 1-10-B		10	745205	852523	1597728	714.24
Undetermined			334238	234137	568375
Mix 1-50-A	12	10	573364	660742	1234106	668.49	4	1368	92.3	87.6
Mix 1-50-B		10	534820	592928	1127748	533.43
Mix 1-100-A		10	682990	730288	1413278	637.76
Mix 1-100-B		10	500554	537067	1037621	512.65
Undetermined			231913	134150	366063
Untreated sample 10 ng	13	10	853222	1036389	1889611	684.29	3	1338	93.4	93.7
Soil sample 10ng		10	844348	1036326	1880674	403.71
Snuff sample 10ng		10	970076	1177533	2147609	757.03
Undetermined			397159	279161	676320
PA1	14	10	460493	581732	1042225	728.36	5	1296	93.0	89.9
Undetermined			347096	247429	594525
PA2	15	10	690253	773317	1463570	864.86	3	1411	92.2	93.6
Undetermined			254444	158157	412601

[truncated: 5 more sheets: Table S3. FORCE SNPs, Table S4. Problematic SNPs, Table S5. Inhibitors, Table S6. Concordance degraded, Table S7. LR Kinship cases]
